# Supplementary material for: Orthology confers intron position conservation
Source: BMC Genomics. 2010 Jul 2;11:412. doi: 10.1186/1471-2164-11-412 (PMC2996940; doi:10.1186/1471-2164-11-412)
Supplement: Additional file 6 — Enrichment or depletion of GO terms in the inconsistent clusters. GO terms significantly enriched or depleted in the inconsistent clusters, i.e. clusters where the IPC score and the InParanoid inparalog ranking did not agree. Enriched/depleted GO terms are divided into uniquely colored groups of associated terms, each with a most highly connected representative listed at the top. [file 1471-2164-11-412-S6.XLS]

## Sheet: go_enriched
	membrane	phosphotransferase activity, alcohol group as acceptor	collagen	cornified envelope
Description	GO:0016020	GO:0016773	GO:0005581	GO:0001533	Term ID	P	Enrichment	Terms in subset	Terms in total	Proteins in subset	Proteins in total	Clusters with term in subset	Clusters with term in total
protein tyrosine kinase activity		X			GO:0004713	1.4004e-18	6.19028	63	96	2074	8799	27	59
protein kinase activity		X			GO:0004672	5.30272e-14	2.34864	134	319	2074	8799	73	260
transmembrane receptor protein kinase activity	X				GO:0019199	2.12999e-12	9.4328	32	43	2074	8799	17	30
transmembrane receptor protein tyrosine kinase activity	X				GO:0004714	8.08073e-12	10.4481	29	38	2074	8799	14	24
phosphotransferase activity, alcohol group as acceptor		X			GO:0016773	1.32673e-11	2.01971	147	383	2074	8799	84	328
adenyl nucleotide binding	X				GO:0030554	1.58365e-10	1.62469	237	710	2074	8799	157	686
MHC protein complex	X				GO:0042611	2.74592e-10	9.3673	26	35	2074	8799	7	14
ATP binding	X				GO:0005524	3.54689e-10	1.63594	223	665	2074	8799	144	637
kinase activity	X				GO:0016301	3.69722e-10	1.87791	150	409	2074	8799	88	365
protein serine/threonine kinase activity		X			GO:0004674	3.87297e-10	2.18922	106	263	2074	8799	64	223
purine nucleoside binding	X				GO:0001883	4.23399e-10	1.59786	239	724	2074	8799	158	710
nucleoside binding	X				GO:0001882	6.4722e-10	1.58804	239	727	2074	8799	158	716
adenyl ribonucleotide binding	X				GO:0032559	8.31794e-10	1.61053	225	678	2074	8799	147	648
MHC class I protein complex	X				GO:0042612	1.06063e-09	13.6186	21	26	2074	8799	6	9
protein amino acid phosphorylation		X			GO:0006468	2.02561e-09	1.88455	136	370	2074	8799	77	317
plasma membrane part	X				GO:0044459	2.54407e-09	1.55615	239	737	2074	8799	193	734
plasma membrane	X				GO:0005886	8.57459e-09	1.37395	375	1260	2074	8799	292	1225
purine nucleotide binding	X				GO:0017076	1.5629e-08	1.46506	272	874	2074	8799	177	848
nucleotide binding	X				GO:0000166	2.9566e-08	1.41199	307	1012	2074	8799	208	1008
antigen processing and presentation	X				GO:0019882	5.44872e-08	4.63218	30	51	2074	8799	11	31
cell adhesion	X				GO:0007155	6.03045e-08	1.92353	105	282	2074	8799	70	273
ribonucleotide binding	X				GO:0032553	6.07002e-08	1.45104	260	841	2074	8799	167	809
purine ribonucleotide binding	X				GO:0032555	6.07002e-08	1.45104	260	841	2074	8799	167	809
biological adhesion	X				GO:0022610	7.3712e-08	1.91273	105	283	2074	8799	70	274
transferase activity, transferring phosphorus-containing groups	X				GO:0016772	7.48751e-08	1.67039	153	450	2074	8799	91	421
collagen			X		GO:0005581	1.52985e-06	19.4552	12	14	2074	8799	3	7
membrane	X				GO:0016020	1.78573e-06	1.17678	691	2595	2074	8799	502	2452
integral to membrane	X				GO:0016021	2.19903e-06	1.23815	467	1690	2074	8799	354	1508
homophilic cell adhesion	X				GO:0007156	3.96143e-06	4.09582	24	43	2074	8799	12	31
intrinsic to membrane	X				GO:0031224	4.44638e-06	1.22164	483	1765	2074	8799	370	1591
phospholipid transporter activity	X				GO:0005548	5.85382e-06	12.9701	12	15	2074	8799	8	13
membrane part	X				GO:0044425	9.12176e-06	1.18281	580	2170	2074	8799	442	2049
transmembrane receptor protein tyrosine kinase signaling pathway	X				GO:0007169	1.14493e-05	2.27461	47	114	2074	8799	37	120
small GTPase regulator activity	X				GO:0005083	1.2552e-05	2.1096	54	137	2074	8799	41	121
metal ion binding	X				GO:0046872	1.35227e-05	1.20676	476	1755	2074	8799	286	1460
cation binding	X				GO:0043169	1.60499e-05	1.20336	478	1766	2074	8799	290	1478
non-membrane spanning protein tyrosine kinase activity	X				GO:0004715	2.14204e-05	6.07974	15	23	2074	8799	7	14
sodium channel activity	X				GO:0005272	2.14204e-05	6.07974	15	23	2074	8799	6	12
ion binding	X				GO:0043167	2.35834e-05	1.19526	484	1797	2074	8799	295	1504
transmembrane transporter activity	X				GO:0022857	2.71883e-05	1.49312	134	425	2074	8799	102	393
phosphorylation	X				GO:0016310	3.13983e-05	1.43905	154	501	2074	8799	97	479
fibroblast growth factor receptor activity	X				GO:0005007	4.01109e-05	NA	7	7	2074	8799	2	2
integral to plasma membrane	X				GO:0005887	5.52857e-05	1.47702	128	409	2074	8799	110	407
phospholipid-translocating ATPase activity	X				GO:0004012	6.4925e-05	25.9402	8	9	2074	8799	5	7
aminophospholipid transporter activity	X				GO:0015247	6.4925e-05	25.9402	8	9	2074	8799	5	7
cornified envelope				X	GO:0001533	7.13447e-05	14.5914	9	11	2074	8799	4	6
substrate-specific transmembrane transporter activity	X				GO:0022891	7.2811e-05	1.48981	119	378	2074	8799	89	352
GTPase regulator activity	X				GO:0030695	7.36195e-05	1.74792	69	197	2074	8799	51	165
intrinsic to plasma membrane	X				GO:0031226	0.0001169	1.44112	128	416	2074	8799	110	421
active transmembrane transporter activity	X				GO:0022804	0.000117829	1.82994	57	158	2074	8799	45	159

## Sheet: go_depleted
	intracellular membrane-bounded organelle	structural constituent of ribosome	macromolecule catabolic process
Description	GO:0043231	GO:0003735	GO:0009057	Term ID	P	Depletion	Terms in subset	Terms in total	Proteins in subset	Proteins in total	Clusters with term in subset	Clusters with term in total
organelle	X			GO:0043226	2.01784e-17	0.756938	652	3445	2074	8799	516	3611
intracellular organelle	X			GO:0043229	2.60234e-17	0.757404	651	3438	2074	8799	514	3603
intracellular part	X			GO:0044424	2.09696e-15	0.79987	799	4038	2074	8799	632	4227
membrane-bounded organelle	X			GO:0043227	2.65724e-15	0.754076	580	3074	2074	8799	468	3239
intracellular membrane-bounded organelle	X			GO:0043231	4.22985e-15	0.755591	580	3069	2074	8799	468	3233
intracellular	X			GO:0005622	7.77949e-12	0.838063	886	4314	2074	8799	664	4360
cytoplasmic part	X			GO:0044444	1.57385e-11	0.720786	357	1963	2074	8799	363	2527
organelle part	X			GO:0044422	1.61712e-10	0.692781	266	1511	2074	8799	268	1894
intracellular organelle part	X			GO:0044446	2.23323e-10	0.693701	264	1498	2074	8799	266	1881
cytoplasm	X			GO:0005737	2.71182e-10	0.794001	561	2852	2074	8799	504	3405
chromosome organization	X			GO:0051276	6.61137e-09	0.286632	16	197	2074	8799	15	184
macromolecular complex	X			GO:0032991	3.19126e-08	0.706946	225	1257	2074	8799	201	1568
nucleus	X			GO:0005634	4.50991e-08	0.768869	359	1873	2074	8799	264	1846
nuclear part	X			GO:0044428	6.46678e-08	0.584926	92	602	2074	8799	101	823
nucleoplasm	X			GO:0005654	7.75656e-08	0.458426	41	331	2074	8799	43	439
membrane-enclosed lumen	X			GO:0031974	8.20922e-08	0.590693	94	610	2074	8799	95	840
intracellular organelle lumen	X			GO:0070013	8.65197e-08	0.581145	88	579	2074	8799	91	794
cellular biosynthetic process	X			GO:0044249	9.65479e-08	0.766829	337	1762	2074	8799	246	1835
chromatin organization	X			GO:0006325	1.42566e-07	0.305899	15	174	2074	8799	15	157
chromosomal part	X			GO:0044427	1.8763e-07	0.27596	12	153	2074	8799	13	135
organelle lumen	X			GO:0043233	1.93068e-07	0.596625	92	592	2074	8799	94	809
chromosome	X			GO:0005694	2.05279e-07	0.309796	15	172	2074	8799	16	165
cellular carbohydrate metabolic process	X			GO:0044262	3.43653e-07	0.352046	19	194	2074	8799	23	231
biosynthetic process	X			GO:0009058	4.61966e-07	0.784518	353	1812	2074	8799	262	1892
ribosome		X		GO:0005840	4.98092e-07	0.172475	5	99	2074	8799	6	230
cellular macromolecule biosynthetic process	X			GO:0034645	6.26378e-07	0.756217	271	1433	2074	8799	187	1444
structural constituent of ribosome		X		GO:0003735	8.22908e-07	0.152589	4	89	2074	8799	5	215
macromolecule biosynthetic process	X			GO:0009059	1.024e-06	0.762947	276	1449	2074	8799	191	1461
cell cycle	X			GO:0007049	1.0877e-06	0.474203	37	290	2074	8799	43	367
carbohydrate metabolic process	X			GO:0005975	1.50519e-06	0.455091	32	260	2074	8799	33	300
chromatin	X			GO:0000785	2.94879e-06	0.249425	8	112	2074	8799	8	81
negative regulation of cellular metabolic process	X			GO:0031324	3.61871e-06	0.511978	42	308	2074	8799	41	396
organelle organization	X			GO:0006996	5.1164e-06	0.632862	89	545	2074	8799	91	643
mitotic cell cycle	X			GO:0000278	5.50901e-06	0.329319	13	141	2074	8799	18	200
negative regulation of metabolic process	X			GO:0009892	6.2867e-06	0.538511	47	330	2074	8799	47	417
cell cycle process	X			GO:0022402	6.45598e-06	0.400312	20	182	2074	8799	25	245
DNA conformation change	X			GO:0071103	6.47717e-06	0.140979	3	72	2074	8799	4	36
nuclear lumen	X			GO:0031981	7.10194e-06	0.606395	72	457	2074	8799	75	632
translation		X		GO:0006412	9.50413e-06	0.422104	22	191	2074	8799	30	374
catabolic process	X			GO:0009056	1.07638e-05	0.660392	100	591	2074	8799	94	703
mitochondrion	X			GO:0005739	1.30271e-05	0.621968	75	466	2074	8799	79	672
gene expression	X			GO:0010467	1.31551e-05	0.796457	295	1496	2074	8799	208	1545
macromolecule catabolic process			X	GO:0009057	1.36802e-05	0.584058	58	380	2074	8799	48	435
transcription regulator activity	X			GO:0030528	1.67974e-05	0.702547	130	730	2074	8799	80	628
protein-DNA complex	X			GO:0032993	2.0149e-05	0.151993	3	67	2074	8799	3	28
alcohol metabolic process	X			GO:0006066	2.08962e-05	0.463218	26	208	2074	8799	33	281
ribonucleoprotein complex		X		GO:0030529	2.24099e-05	0.470689	27	213	2074	8799	30	413
glycoprotein biosynthetic process	X			GO:0009101	2.26201e-05	0.185287	4	74	2074	8799	5	78
DNA packaging	X			GO:0006323	2.52301e-05	0.154406	3	66	2074	8799	4	28
cellular macromolecule catabolic process	X			GO:0044265	2.80349e-05	0.585607	54	353	2074	8799	44	402
non-membrane-bounded organelle	X			GO:0043228	3.36271e-05	0.734337	154	834	2074	8799	142	1013
intracellular non-membrane-bounded organelle	X			GO:0043232	3.36271e-05	0.734337	154	834	2074	8799	142	1013
oxidative phosphorylation	X			GO:0006119	4.57978e-05	0.0704897	1	47	2074	8799	1	70
chromatin assembly	X			GO:0031497	4.93091e-05	0.162126	3	63	2074	8799	4	25
negative regulation of macromolecule metabolic process	X			GO:0010605	4.99343e-05	0.57509	47	312	2074	8799	47	398
chromatin modification	X			GO:0016568	5.57816e-05	0.310455	9	103	2074	8799	10	127
nucleoplasm part	X			GO:0044451	5.58175e-05	0.500177	29	217	2074	8799	31	290
transcription from RNA polymerase II promoter	X			GO:0006366	5.92234e-05	0.61317	59	371	2074	8799	53	412
nucleosome assembly	X			GO:0006334	6.1551e-05	0.164874	3	62	2074	8799	4	23
cellular catabolic process	X			GO:0044248	7.9134e-05	0.676167	88	510	2074	8799	84	618
cellular macromolecule metabolic process	X			GO:0044260	8.34743e-05	0.869495	517	2445	2074	8799	347	2453
generation of precursor metabolites and energy	X			GO:0006091	8.74167e-05	0.440057	19	159	2074	8799	20	244
cellular metabolic process	X			GO:0044237	8.93072e-05	0.891197	672	3117	2074	8799	488	3219
nucleosome	X			GO:0000786	9.56623e-05	0.170659	3	60	2074	8799	3	17
proteasomal protein catabolic process	X			GO:0010498	9.64483e-05	0.0754076	1	44	2074	8799	1	59
proteasomal ubiquitin-dependent protein catabolic process	X			GO:0043161	9.64483e-05	0.0754076	1	44	2074	8799	1	59
macromolecule metabolic process	X			GO:0043170	9.87648e-05	0.879874	575	2694	2074	8799	380	2640
nucleic acid binding	X			GO:0003676	0.000119349	0.816592	274	1362	2074	8799	167	1207
