# Supplementary material for: Orthology confers intron position conservation
Source: BMC Genomics. 2010 Jul 2;11:412. doi: 10.1186/1471-2164-11-412 (PMC2996940; doi:10.1186/1471-2164-11-412)
Supplement: Additional file 7 — Enrichment or depletion of Pfam domains in the inconsistent clusters. Pfam domains significantly enriched or depleted in the inconsistent clusters, i.e. clusters where the IPC score and the InParanoid inparalog ranking did not agree. Clans are used in place of domains where available. [file 1471-2164-11-412-S7.XLS]

## Sheet: pfam_enriched
Description	Term ID	P	Enrichment	Domains in subset	Domains in total	Proteins in subset	Proteins in total
Protein kinase superfamily	CL0016	3.15842e-16	2.64738	129	287	2074	8799
MHC antigen-recognition domain	CL0343	4.70351e-15	9.26436	40	54	2074	8799
B-box zinc finger	PF00643	1.24023e-12	6.48505	40	60	2074	8799
SCAN domain	PF02023	3.90911e-12	24.8594	23	26	2074	8799
SPRY domain	PF00622	4.54333e-11	5.60073	38	60	2074	8799
von Willebrand factor type A	CL0128	9.61981e-11	6.91739	32	47	2074	8799
Melanoma associated antigen family N terminal	PF12440	5.31155e-10	29.1827	18	20	2074	8799
Ig-like fold superfamily (E-set)	CL0159	1.34831e-09	2.81019	65	140	2074	8799
Cadherin cytoplasmic region	PF01049	1.19923e-08	14.5914	18	22	2074	8799
MAGE family	PF01454	1.21451e-08	10.8084	20	26	2074	8799
Collagen triple helix repeat (20 copies)	PF01391	1.37405e-08	5.67442	28	44	2074	8799
Plexin repeat	PF01437	5.20642e-07	NA	10	10	2074	8799
MHC_I C-terminus	PF06623	5.20642e-07	NA	10	10	2074	8799
Myosin tail	PF01576	2.21619e-06	NA	9	9	2074	8799
Sodium ion transport-associated	PF06512	2.21619e-06	NA	9	9	2074	8799
Immunoglobulin superfamily	CL0011	2.40328e-06	1.56686	144	442	2074	8799
Myosin N-terminal SH3-like domain	PF02736	9.43008e-06	NA	8	8	2074	8799
Ring-finger/U-box superfamily	CL0229	2.04327e-05	2.13324	50	126	2074	8799
Concanavalin-like lectin/glucanase superfamily	CL0004	2.17891e-05	4.40057	19	33	2074	8799
PLC-like phosphodiesterases	CL0384	4.01109e-05	NA	7	7	2074	8799
Amiloride-sensitive sodium channel	PF00858	4.01109e-05	NA	7	7	2074	8799
Villin headpiece domain	PF02209	4.01109e-05	NA	7	7	2074	8799
CP2 transcription factor	PF04516	4.01109e-05	NA	7	7	2074	8799
Vault protein inter-alpha-trypsin	PF08487	4.01109e-05	NA	7	7	2074	8799
Tap, RNA-binding	PF09162	4.01109e-05	NA	7	7	2074	8799
Cell cycle regulatory protein	PF11357	4.01109e-05	NA	7	7	2074	8799
Major Facilitator Superfamily	CL0015	4.36105e-05	2.46714	35	81	2074	8799
Fibrinogen C-terminal domain-like	CL0422	4.37196e-05	5.40421	15	24	2074	8799
Amidohydrolase superfamily	CL0034	4.66203e-05	7.78206	12	17	2074	8799
E1-E2 ATPase	PF00122	4.66203e-05	7.78206	12	17	2074	8799
PH domain-like superfamily	CL0266	5.33634e-05	1.87069	60	164	2074	8799
Src homology-3 domain	CL0010	5.37582e-05	2.19655	42	104	2074	8799
Sema domain	PF01403	5.72216e-05	8.91695	11	15	2074	8799
C2 superfamily	CL0154	6.35481e-05	2.25819	39	95	2074	8799
Tubby C-terminal domain-like	CL0395	6.4925e-05	25.9402	8	9	2074	8799
Kelch repeat	CL0002	6.5495e-05	3.00234	25	52	2074	8799
Beta-sandwich DNA-binding domain	CL0073	8.36526e-05	4.86379	15	25	2074	8799
Leucine Rich Repeat	CL0022	9.88466e-05	2.16168	40	100	2074	8799
SH2 domain	PF00017	0.000135356	2.79528	25	54	2074	8799
Classical C2H2 and C2HC zinc fingers	CL0361	0.000144306	1.62126	79	237	2074	8799
Ion channel (VIC) superfamily	CL0030	0.000160881	2.20247	36	89	2074	8799
Integrin alpha cytoplasmic region	PF00357	0.000170549	NA	6	6	2074	8799
Defensin propeptide	PF00879	0.000170549	NA	6	6	2074	8799
Inter-alpha-trypsin inhibitor heavy chain C-terminus	PF06668	0.000170549	NA	6	6	2074	8799
Domain of unknown function (DUF3451)	PF11933	0.000170549	NA	6	6	2074	8799
Actin depolymerizing Factor	CL0092	0.000178605	8.10632	10	14	2074	8799
GRIP domain	PF01465	0.000245447	22.6977	7	8	2074	8799
Transmembrane di-heme cytochrome superfamily	CL0328	0.000248325	12.9701	8	10	2074	8799

## Sheet: pfam_depleted
Description	Term ID	P	Enrichment	Terms in subset	Terms in total	Proteins in subset	Proteins in total
Histone superfamily	CL0012	4.0951e-06	0.137008	3	74	2074	8799
Fork head domain	PF00250	8.03488e-05	0	0	35	2074	8799
